# Supplementary material for: Using Low-Cost Sensors for Fenceline Monitoring to Measure Emissions from Prescribed Fires
Source: Sensors (Basel). 2026 Jan 22;26(2):745. doi: 10.3390/s26020745 (PMC12845575; doi:10.3390/s26020745)
Supplement: Supplementary file 1 [file sensors-26-00745-s001.zip]

Archive with 1 entries (1 files):
- sensors-4055579-supplementary.pdf
